# Supplementary material for: Targeting cyclic di-AMP signaling through diadenylate cyclase inhibition reduces methicillin resistance in clinical MRSA isolates
Source: Curr Res Microb Sci. 2026 May 25;11:100615. doi: 10.1016/j.crmicr.2026.100615 (PMC13266020; doi:10.1016/j.crmicr.2026.100615)
Supplement: Supplementary file 1 [file mmc1.xlsx]

## Sheet: Top 50 shortlited compound
Supplementary data file 1: Top 50 shortlisted compounds
S. aureus screening file				Binding Energy
/home/haitoshailesh/Documents/S-aureus/Docking/46505662_model1/46505662_model1	3	1	3	-5.71	83.8102	12	0	0	0
/home/haitoshailesh/Documents/S-aureus/Docking/404771321_model1/404771321_model1	3	1	3	-5.33	83.2673	13	0	0	0
/home/haitoshailesh/Documents/S-aureus/Docking/46506161_model1/46506161_model1	3	1	3	-5.11	83.3402	11	0	0	0
/home/haitoshailesh/Documents/S-aureus/Docking/404772428_model1/404772428_model1	3	1	3	-5	83.864	11	2	0	0
/home/haitoshailesh/Documents/S-aureus/Docking/404771349_model1/404771349_model1	3	1	3	-4.79	82.6745	5	0	0	0
/home/haitoshailesh/Documents/S-aureus/Docking/46505277_model1/46505277_model1	3	1	3	-4.76	84.2916	11	0	0	0
/home/haitoshailesh/Documents/S-aureus/Docking/46504596_model1/46504596_model1	3	1	3	-4.7	84.2797	12	0	0	0
/home/haitoshailesh/Documents/S-aureus/Docking/404772999_model1/404772999_model1	3	1	3	-4.7	83.9364	10	0	0	0
/home/haitoshailesh/Documents/S-aureus/Docking/404772998_model1/404772998_model1	3	1	3	-4.7	83.9338	10	0	0	0
/home/haitoshailesh/Documents/S-aureus/Docking/46507181_model1/46507181_model1	3	1	3	-4.69	83.9911	10	0	0	0
/home/haitoshailesh/Documents/S-aureus/Docking/404770939_model1/404770939_model1	3	1	3	-4.64	83.0579	11	0	0	0
/home/haitoshailesh/Documents/S-aureus/Docking/347828604_model1/347828604_model1	3	1	3	-4.62	83.1762	7	0	0	0
/home/haitoshailesh/Documents/S-aureus/Docking/46505649_model1/46505649_model1	3	1	3	-4.56	83.534	10	0	0	0
/home/haitoshailesh/Documents/S-aureus/Docking/46507202_model1/46507202_model1	3	2	2	-4.54	84.1785	13	0	0	0
/home/haitoshailesh/Documents/S-aureus/Docking/46505973_model1/46505973_model1	3	2	2	-4.54	82.524	13	1	0	0
/home/haitoshailesh/Documents/S-aureus/Docking/46509033_model1/46509033_model1	3	1	3	-4.51	83.9689	14	2	0	0
/home/haitoshailesh/Documents/S-aureus/Docking/46507081_model1/46507081_model1	3	1	3	-4.41	82.3288	11	0	0	0
/home/haitoshailesh/Documents/S-aureus/Docking/46509082_model1/46509082_model1	3	1	3	-4.4	83.7744	10	0	0	0
/home/haitoshailesh/Documents/S-aureus/Docking/46505914_model1/46505914_model1	3	2	2	-4.38	84.2006	11	0	0	0
/home/haitoshailesh/Documents/S-aureus/Docking/404771261_model1/404771261_model1	3	1	3	-4.38	83.1692	7	1	0	0
/home/haitoshailesh/Documents/S-aureus/Docking/46506547_model1/46506547_model1	3	1	3	-4.37	83.7169	11	0	0	0
/home/haitoshailesh/Documents/S-aureus/Docking/347828698_model1/347828698_model1	3	1	3	-4.37	83.7385	8	1	0	0
/home/haitoshailesh/Documents/S-aureus/Docking/46508306_model1/46508306_model1	3	1	3	-4.37	82.4952	11	1	0	0
/home/haitoshailesh/Documents/S-aureus/Docking/46508460_model1/46508460_model1	3	2	2	-4.27	83.9886	11	0	0	0
/home/haitoshailesh/Documents/S-aureus/Docking/404770578_model1/404770578_model1	3	1	3	-4.24	84.0412	11	0	0	0
/home/haitoshailesh/Documents/S-aureus/Docking/46508565_model1/46508565_model1	3	2	2	-4.24	82.272	9	2	0	0
/home/haitoshailesh/Documents/S-aureus/Docking/404771109_model1/404771109_model1	3	2	2	-4.22	82.6869	10	4	0	0
/home/haitoshailesh/Documents/S-aureus/Docking/46506702_model1/46506702_model1	3	1	3	-4.2	82.2721	13	0	0	0
/home/haitoshailesh/Documents/S-aureus/Docking/46507854_model1/46507854_model1	3	1	3	-4.18	83.5841	11	1	0	0
/home/haitoshailesh/Documents/S-aureus/Docking/404770069_model1/404770069_model1	3	3	1	-4.17	83.5988	13	1	0	0
/home/haitoshailesh/Documents/S-aureus/Docking/46507494_model1/46507494_model1	3	2	2	-4.13	84.0514	8	2	0	0
/home/haitoshailesh/Documents/S-aureus/Docking/404771614_model1/404771614_model1	3	1	3	-4.13	84.0553	11	0	0	0
/home/haitoshailesh/Documents/S-aureus/Docking/404770597_model1/404770597_model1	3	1	3	-4.13	84.0442	11	0	0	0
/home/haitoshailesh/Documents/S-aureus/Docking/404770679_model1/404770679_model1	3	2	2	-4.09	83.2416	12	4	0	0
/home/haitoshailesh/Documents/S-aureus/Docking/347827800_model1/347827800_model1	3	1	3	-4.09	83.9309	8	0	0	0
/home/haitoshailesh/Documents/S-aureus/Docking/46508164_model1/46508164_model1	3	2	2	-4.09	83.3495	5	2	0	0
/home/haitoshailesh/Documents/S-aureus/Docking/46507247_model1/46507247_model1	3	1	3	-4.08	83.8807	10	0	0	0
/home/haitoshailesh/Documents/S-aureus/Docking/175427072_model1/175427072_model1	3	1	3	-4.04	86.1741	10	0	0	0
/home/haitoshailesh/Documents/S-aureus/Docking/46508221_model1/46508221_model1	3	1	3	-4.02	83.5922	10	0	0	0
/home/haitoshailesh/Documents/S-aureus/Docking/46504694_model1/46504694_model1	3	2	2	-3.97	83.1006	8	2	0	0
/home/haitoshailesh/Documents/S-aureus/Docking/404771430_model1/404771430_model1	3	1	3	-3.97	84.0775	9	3	0	0
/home/haitoshailesh/Documents/S-aureus/Docking/46507959_model1/46507959_model1	3	1	3	-3.96	82.8177	9	1	0	0
/home/haitoshailesh/Documents/S-aureus/Docking/404772417_model1/404772417_model1	3	1	3	-3.95	83.4724	7	2	0	0
/home/haitoshailesh/Documents/S-aureus/Docking/347828741_model1/347828741_model1	3	1	3	-3.93	75.4891	3	0	0	0
/home/haitoshailesh/Documents/S-aureus/Docking/46504478_model1/46504478_model1	3	1	3	-3.92	82.1568	10	0	0	0
/home/haitoshailesh/Documents/S-aureus/Docking/347911116_model1/347911116_model1	3	2	2	-3.92	84.1319	11	1	0	0
/home/haitoshailesh/Documents/S-aureus/Docking/46508050_model1/46508050_model1	3	2	2	-3.9	83.2533	9	3	0	0
/home/haitoshailesh/Documents/S-aureus/Docking/175426963_model1/175426963_model1	3	2	2	-3.9	83.9112	11	0	0	0
/home/haitoshailesh/Documents/S-aureus/Docking/46507617_model1/46507617_model1	3	2	2	-3.87	81.8144	10	1	0	0
/home/haitoshailesh/Documents/S-aureus/Docking/46504690_model1/46504690_model1	3	1	3	-3.85	82.9533	8	0	0	0
